# Supplementary material for: Body Roundness Index and Body Shape Index as Predictors for All‐Cause Mortality Beyond Body Mass Index: Findings From a National Cohort Study
Source: J Obes. 2026 Jan 31;2026:7923338. doi: 10.1155/jobe/7923338 (PMC12860135; doi:10.1155/jobe/7923338)
Supplement: Supplementary file 1 — Supporting Information Additional supporting information can be found online in the Supporting Information section. [file JOBE-2026-7923338-s001.zip]

Archive with 2 entries (2 files):
- clean_manuscript_supplement_20250827.docx
- STROBE_checklist_cohort.docx
